# Supplementary material for: Sun-Compass Orientation in Mediterranean Fish Larvae
Source: PLoS One. 2015 Aug 26;10(8):e0135213. doi: 10.1371/journal.pone.0135213 (PMC4550397; doi:10.1371/journal.pone.0135213)
Supplement: S1 Table — Bearing-keeping p-value (directionality.p.value), directionality (r), larva mean bearing (mean.bearing), cues directions and environmental variables are provided for each deployment. (CSV) [file pone.0135213.s003.csv]

family	species	size.mm	directionality.p.value	r	mean.bearing	sun.zenith	sun.azimuth	solar.index	cloud.8th	coast.distance.m	coast.bearing	drift.distance.m	drift.bearing	wind.speed.m.s	wind.bearing
Pomacentridae	Chromis chromis	11.4	3.8e-10	0.347	323.9	34.9	119.4	0.357	1	728.2	346.5	130.9	69.1	3.4	110
Pomacentridae	Chromis chromis	11.7	4.96e-26	0.569	163.6	31.3	127.2	0.384	1	783.8	341.5	116.7	69.6	3.7	120
Pomacentridae	Chromis chromis	9.9	4.33e-22	0.523	102.9	28.1	136.2	0.41	1	737.5	327.6	103.4	63.1	3.7	120
Pomacentridae	Chromis chromis	10.5	1.17e-36	0.731	217.9	28.8	133.9	0.404	1	765.5	333.4	83.9	56	3.7	120
Pomacentridae	Chromis chromis	11.1	1.03e-23	0.542	277.4	26	144.1	0.43	2	751	328.1	98.6	53.9	3.6	120
Pomacentridae	Chromis chromis	10.1	4.34e-50	0.795	223.4	51.2	97.7	0.253	0	696.4	331.2	227.5	73.9	3.2	100
Pomacentridae	Chromis chromis	9.5	1.31e-39	0.705	194	50	98.9	0.26	0	816.7	335.2	209	74.7	3.2	100
Pomacentridae	Chromis chromis	9.7	5.02e-39	0.7	259.5	46.5	102.9	0.282	0	783.3	315.2	261.1	71.7	3.2	100
Pomacentridae	Chromis chromis	9.5	2.24e-38	0.694	323.9	45.7	104	0.287	0	869	322.5	220.7	67.8	3.2	100
Pomacentridae	Chromis chromis	9.2	1.19e-07	0.298	244.8	47.4	103.2	0.278	7	1249.7	346.3	267.4	252.1	3.3	350
Pomacentridae	Chromis chromis	8.8	0.537	0.059	344.3	46	104.9	0.287	7	1369.9	346.5	269.7	250.7	3.3	350
Pomacentridae	Chromis chromis	9.2	3.91e-13	0.398	286.2	42.9	109	0.307	6	1370	355.3	315.4	253.6	2.9	100
Pomacentridae	Chromis chromis	9.2	3.29e-23	0.536	347.1	41.9	110.4	0.313	6	1495.9	352.5	316.7	251.8	2.9	100
Pomacentridae	Chromis chromis	10.2	5.94e-43	0.735	151	38.9	114.9	0.333	6	1535.5	11	315.1	255.1	2.9	100
Pomacentridae	Chromis chromis	8.4	8.16e-20	0.494	49	37.9	116.6	0.34	6	1653	6.9	318	253	2.9	100
Pomacentridae	Chromis chromis	10.1	1.94e-16	0.448	300.6	33.2	125.9	0.374	5	1866.5	343.5	290.4	257.3	2	150
Pomacentridae	Chromis chromis	9.2	6.99e-22	0.519	336.3	32.5	127.6	0.38	5	1872.9	340.4	291.1	259.3	2	150
Pomacentridae	Chromis chromis	8.9	2.6e-18	0.474	149.3	30.1	134.1	0.4	5	1866.7	352.5	286.5	256.6	2	150
Pomacentridae	Chromis chromis	9.5	4.69e-08	0.306	269	29.3	136.6	0.407	5	1836.2	349.4	279.1	258.2	2	150
Pomacentridae	Chromis chromis	8.7	1.19e-46	0.766	46.8	27.2	144.4	0.427	6	1948.1	354.6	283.9	254.1	2	150
Pomacentridae	Chromis chromis	9.4	3.5e-10	0.347	358.1	26.4	148	0.435	6	1905.5	352.1	274.9	254	2	150
Pomacentridae	Chromis chromis	9.6	0.000372	0.209	35.3	25.1	156.3	0.454	6	2062.5	4.8	285.7	252.5	2	150
Pomacentridae	Chromis chromis	10.8	0.0621	0.124	34	24.6	159.9	0.461	6	2001	2.2	270.2	252.4	2	150
Pomacentridae	Chromis chromis	8.8	1.96e-09	0.334	14.5	23.5	178.3	0.497	6	1009.8	323.6	140.5	246.2	3.4	120
Pomacentridae	Chromis chromis	9.7	0.0667	0.123	58.4	23.5	181	0.502	6	1096.8	319	133.6	239.9	3.4	120
Pomacentridae	Chromis chromis	9.5	1.14e-09	0.338	4.6	23.9	191.6	0.523	6	978	332.2	115.4	243.3	3.4	120
Pomacentridae	Chromis chromis	9.4	3.89e-05	0.238	347.3	24.1	194.6	0.528	6	1076.9	326.4	116.4	237.6	3.4	120
Pomacentridae	Chromis chromis	9.4	3.52e-28	0.593	197.6	25.1	204.3	0.548	6	987	337.7	96.6	233.3	3.4	120
Pomacentridae	Chromis chromis	9.1	0.39	0.072	73.5	25.6	207.3	0.555	6	1075.8	333.4	106.5	236.7	3.4	120
Pomacentridae	Chromis chromis	9.9	0.202	0.094	235.3	27.4	216.2	0.575	6	1024.9	346.9	92.8	239.1	1.9	130
Pomacentridae	Chromis chromis	9.1	7.07e-33	0.641	111.1	27.9	218.2	0.58	6	1094.2	342.2	107.1	239.5	1.9	130
Pomacentridae	Chromis chromis	9.6	0.00841	0.163	149.6	30.2	226.1	0.602	6	1040.5	346.5	96.1	258.9	1.9	130
Pomacentridae	Chromis chromis	8.8	4.4e-18	0.471	336	31	228.3	0.608	6	1129.6	343.1	85.2	241.4	1.9	130
Pomacentridae	Chromis chromis	8.9	1.26e-05	0.25	111.7	30.2	225.4	0.601	1	941.3	327.2	399	241.6	2.2	150
Pomacentridae	Chromis chromis	9.7	1.18e-46	0.764	19.8	33.7	234.4	0.629	1	1007.7	350.8	374.5	242.3	2.6	160
Pomacentridae	Chromis chromis	9.6	1.68e-10	0.354	99.9	34.7	236.7	0.637	1	1150.1	0.7	421.6	244.7	2.6	160
Pomacentridae	Chromis chromis	9.3	1.09e-17	0.466	186.6	37.7	242.3	0.658	1	1253.8	356.4	383	240.1	2.6	160
Pomacentridae	Chromis chromis	8.4	2.77e-07	0.29	171.4	39.1	244.8	0.668	1	1426	6.7	399.4	240.8	2.6	160
Pomacentridae	Chromis chromis	10.1	7.99e-11	0.359	7.8	53.2	97.4	0.242	3	421.3	307.2	162.5	244.9	1.4	130
Pomacentridae	Chromis chromis	9.1	1.03e-19	0.493	303.4	52.2	98.5	0.248	3	296	312.4	190.9	248.2	1.4	130
Pomacentridae	Chromis chromis	9.2	1.89e-26	0.574	29.2	49	102.1	0.269	3	327.6	328.3	206.2	251.7	1.4	130
Pomacentridae	Chromis chromis	9.1	4.41e-57	0.849	147.7	44.8	107.2	0.295	2	334.3	2.7	227.5	255.9	2.5	120
Pomacentridae	Chromis chromis	9.8	1.78e-08	0.315	87	55.4	96.5	0.229	2	455.8	298.8	182.7	242.2	NA	90
Pomacentridae	Chromis chromis	11.3	5.34e-41	0.718	292.9	54.4	97.7	0.236	2	460.8	317.5	206.1	241.5	NA	90
Pomacentridae	Chromis chromis	11.7	9.86e-45	0.75	158.2	51.1	101.3	0.257	2	348.2	335	262	254.9	NA	90
Pomacentridae	Chromis chromis	10.4	1.86e-56	0.844	267.3	50	102.5	0.264	2	421.5	336.2	293.7	255.3	NA	90
Pomacentridae	Chromis chromis	10.6	9.87e-28	0.588	57.9	46.8	106.3	0.284	2	352.9	331.8	278.3	269.2	NA	90
Pomacentridae	Chromis chromis	12.6	2.03e-37	0.685	283.2	45	108.7	0.296	2	428.4	355.1	314.4	270.2	NA	90
Sparidae	Boops boops	NA	3.31e-07	0.288	9	30	214.8	0.579	3	2578.1	8.6	347.8	264.3	3.7	110
Sparidae	Boops boops	NA	1.11e-19	0.492	207	32.9	224.8	0.608	3	2673.7	3.6	337.5	262.6	3.7	110
Sparidae	Boops boops	12.1	9.75e-16	0.437	140.6	51.9	257.4	0.746	3	873.4	357.5	267.3	257.5	2.5	120
Sparidae	Boops boops	11.9	1.02e-17	0.476	114.7	25.3	187	0.514	1	1160.3	3.5	364.6	272.6	3.5	180
Sparidae	Boops boops	11.7	9e-26	0.564	128.7	26.5	201.5	0.544	1	1250.5	29.8	350.4	277.8	3.5	180
Sparidae	Boops boops	10.8	8.3e-20	0.494	331	60.7	265.5	0.802	7	1601	342.2	256.4	65.8	7.7	210
Sparidae	Boops boops	10.7	0.000434	0.207	130	36.5	118	0.347	3	1311.1	324.8	75.9	272	3.9	200
Sparidae	Boops boops	9.6	0.113	0.115	211.5	38	246.4	0.664	5	1733.8	346.2	169.1	120.1	7.1	80
Sparidae	Boops boops	12.1	4.38e-07	0.285	76.6	22.9	197.6	0.532	6	1427.3	2.6	50.2	248.7	2.8	140
Sparidae	Boops boops	NA	3.38e-13	0.399	232.1	26.3	185.9	0.512	3	1747.6	42.9	350	263.9	4.3	110
Sparidae	Boops boops	NA	0.00365	0.177	104.5	26.4	188.8	0.518	3	1931.3	47.7	365.1	266.8	4.3	110
Sparidae	Diplodus annularis	9.6	6.16e-65	0.906	193.1	47.4	262.5	0.728	2	380.5	3.6	211.4	273.4	NA	90
Sparidae	Diplodus annularis	10.3	0.00134	0.192	154.5	48.5	263.7	0.734	2	477.2	8.3	208.8	276.5	NA	90
Sparidae	Diplodus annularis	10.5	1.29e-06	0.275	332.8	51.6	266.8	0.752	2	533.5	50.3	226.9	282.2	NA	90
Sparidae	Diplodus annularis	9.6	6.03e-21	0.509	80	34.2	115.2	0.354	1	745.9	336.5	238.8	249.7	6.7	90
Sparidae	Diplodus annularis	NA	1.35e-41	0.721	151.5	30.3	122.9	0.381	2	756	2.5	294.7	259.1	8.5	90
Sparidae	Diplodus annularis	10.5	4.57e-07	0.284	98.2	26.6	132.7	0.409	2	796.3	8.3	359.4	267.7	8.5	90
Sparidae	Diplodus annularis	11.8	0.111	0.111	111.7	25.4	136.8	0.419	2	991.9	26.4	338.4	271.2	8.5	90
Sparidae	Diplodus annularis	9.97	4.7e-19	0.483	105	22.7	148.8	0.445	3	1150.9	48.6	361.8	275.3	8.5	90
Sparidae	Diplodus annularis	NA	1.22e-13	0.406	77.3	20.3	181.9	0.503	4	672.5	342.9	473.6	255.9	6.8	90
Sparidae	Diplodus annularis	9.9	2.72e-07	0.29	354.9	20.3	184.7	0.508	4	812.4	356	494.4	255.5	6.8	90
Sparidae	Diplodus annularis	9.9	4.51e-41	0.718	176.7	20.9	196.7	0.528	4	781.2	7.7	520.5	263.2	6.8	90
Sparidae	Diplodus annularis	9.8	4.64e-05	0.242	164.4	21.3	200.5	0.534	4	1022.1	23.5	539.7	264.2	6.8	90
Sparidae	Diplodus annularis	10.1	4.82e-21	0.51	115.7	22.6	210.3	0.552	4	1286.5	50.2	488.9	270	6.8	90
Sparidae	Diplodus annularis	9.9	0.067	0.123	51.7	23.4	214.9	0.562	4	1672.1	53.7	508.4	269.9	6.4	90
Sparidae	Diplodus annularis	10.2	0.43	0.069	134.9	28.6	233	0.606	4	797.3	1.6	545.9	256.1	6.4	90
Sparidae	Diplodus annularis	NA	3.2e-06	0.267	294.6	32	240.6	0.63	4	1025.6	25.6	560.7	264.7	5.8	90
Sparidae	Diplodus annularis	9.5	1.21e-07	0.297	157	41.2	255.2	0.69	4	791.9	1.8	533.7	257.5	5.8	90
Sparidae	Diplodus annularis	10.4	5.49e-15	0.428	183.6	45.6	260.4	0.716	6	1305.2	43.7	524.9	262.4	5.1	90
Sparidae	Diplodus annularis	NA	5.09e-40	0.709	30.8	50.5	265.7	0.746	6	2010.9	50.6	478.4	273.4	5.1	90
Sparidae	Diplodus annularis	11.4	0.067	0.122	0.5	37.9	109.5	0.331	7	1048.9	292.8	114.7	355.3	4.9	90
Sparidae	Diplodus annularis	10	3.87e-43	0.737	252	36.8	111.2	0.338	7	1175.2	292.3	103.5	346.4	4.9	90
Sparidae	Diplodus annularis	9.7	1.69e-22	0.528	96.9	34.2	115.4	0.355	7	935.8	303.2	104.3	3.1	4.9	90
Sparidae	Diplodus annularis	10.1	0.0475	0.13	26.6	32.6	118.3	0.365	7	1053.9	302.7	90.9	7.3	4.9	90
Sparidae	Diplodus annularis	9.67	7.11e-23	0.534	143.7	30.3	123.1	0.381	5	829.1	294.3	95.5	11	5.3	90
Sparidae	Diplodus annularis	9.9	0.0855	0.117	76.1	26.8	132.4	0.408	5	717.2	285.6	63.6	7.8	5.3	90
Sparidae	Diplodus annularis	10.1	2.42e-56	0.843	35.9	25.9	135.3	0.415	5	889.9	352	70.8	5.9	5.3	90
Sparidae	Diplodus annularis	9.4	4.32e-17	0.461	94.1	22.4	151.4	0.45	5	669	314.9	99.2	350	7.2	90
Sparidae	Diplodus annularis	9.3	8.42e-08	0.305	146	21.9	154.5	0.456	5	761.4	322.2	108.6	342	7.2	90
Sparidae	Diplodus annularis	9.69	8.92e-05	0.228	355.5	20.8	166.3	0.477	5	502.2	311.5	76.2	323.4	7.2	90
Sparidae	Diplodus annularis	10.6	0.39	0.075	136.1	20.6	169	0.482	5	550.5	320.6	100.2	328.4	7.2	90
Sparidae	Diplodus annularis	11.1	3.34e-15	0.43	106.1	20.3	181.4	0.502	6	346.1	319.5	86.2	282.9	5.6	80
Sparidae	Diplodus annularis	9.5	0.000302	0.222	235.1	20.4	185.4	0.509	6	366.4	331.6	90.9	294.2	5.6	80
Sparidae	Diplodus annularis	8.5	5.14e-16	0.45	76.2	21	196.7	0.528	6	222.7	341	101.9	272.9	5.6	80
Sparidae	Diplodus annularis	10.1	0.000311	0.223	171.4	21.4	200.7	0.535	6	240.6	332.3	94.8	281	5.6	80
Sparidae	Diplodus annularis	11.4	0.314	0.081	106.5	24.2	218.2	0.569	6	805.6	348.4	110.2	277.9	6.8	80
Sparidae	Diplodus annularis	9.97	0.000912	0.197	223.3	24.8	220.7	0.575	6	901	349.9	107.9	289.9	6.8	80
Sparidae	Diplodus annularis	9.4	1.81e-19	0.492	305.3	28.4	232.3	0.605	6	818.2	358.4	123.4	269.8	6.8	80
Sparidae	Diplodus annularis	10.1	0.000386	0.209	149.5	32.3	241	0.632	6	823.4	352.9	151.1	253.2	5.7	90
Sparidae	Diplodus annularis	10.2	1.12e-15	0.436	153.6	36.7	248.6	0.661	6	888.2	7.1	201.5	256.9	5.7	90
Sparidae	Diplodus annularis	NA	5.7e-05	0.244	81.6	40.8	254.4	0.687	6	1099.8	29.1	207.6	258.5	5.7	90
Sparidae	Diplodus annularis	9.9	3.74e-13	0.403	107.1	48.7	96.3	0.264	3	770.3	335.3	27	235.6	2	120
Sparidae	Diplodus annularis	9.82	0.000273	0.215	311.7	35.1	246.3	0.651	5	545.6	332.7	101.8	277.3	NA	90
Sparidae	Diplodus annularis	10.2	1.21e-12	0.39	301.8	36.3	248.2	0.659	5	604.1	331.1	85.4	276.2	NA	90
Sparidae	Diplodus annularis	10.7	4.97e-40	0.709	242.6	39.2	252.6	0.678	5	468.9	335.7	145.5	268	NA	90
Sparidae	Diplodus annularis	9.4	1.7e-44	0.75	11.9	40.5	254.2	0.685	3	521.9	340.5	169.8	263.6	NA	90
Sparidae	Diplodus annularis	10	5.2e-09	0.326	290	43.4	257.9	0.703	3	461.2	21.4	199.1	271.5	NA	90
Sparidae	Diplodus annularis	10.4	0.026	0.144	296.4	44.4	259.1	0.709	3	536.1	17.8	234.3	266.2	NA	90
Sparidae	Oblada melanura	10.5	0.00581	0.169	229.6	47.7	97.3	0.271	3	880.7	332.5	43.6	238.5	2	120
Sparidae	Oblada melanura	8.82	0.00145	0.191	96.9	43.6	102	0.295	3	890.8	338.3	45.4	237	2	120
Sparidae	Oblada melanura	9.5	5.73e-21	0.507	86.5	40.3	106.2	0.316	1	768.5	337	22.4	231.6	3	140
Sparidae	Oblada melanura	10.7	0.347	0.077	139.1	39.5	107.3	0.321	1	905	343.6	36.1	228.4	3	140
Sparidae	Oblada melanura	10.5	1.54e-18	0.476	155.3	36.4	111.8	0.34	1	760.8	339.9	9.9	261	3	140
Sparidae	Oblada melanura	10.7	0.292	0.083	163.7	35.5	113.2	0.346	1	926	346.8	37.3	225.2	3	140
Sparidae	Oblada melanura	10.1	1.2e-10	0.357	223.3	32.6	118.6	0.366	1	753.3	341.3	4.1	265.4	3	140
Sparidae	Oblada melanura	10	9.26e-20	0.493	240	31.7	120.2	0.372	1	942.3	340.3	33.4	202.4	3	160
Sparidae	Oblada melanura	11.1	7.55e-23	0.53	53	29.2	126	0.39	1	751.7	343	11.8	160.4	3	160
Sparidae	Oblada melanura	NA	3.43e-07	0.36	72.7	28.2	128.5	0.397	1	977.7	342.9	41.2	183.5	3	160
Sparidae	Oblada melanura	9.2	4.36e-30	0.613	20.7	25.8	135.7	0.416	1	761.1	344.4	19.6	117.8	3	160
Sparidae	Oblada melanura	10.2	2.92e-11	0.367	274.9	22.6	209.6	0.552	2	516.8	344.7	92.2	34.3	4.1	170
Sparidae	Oblada melanura	9.8	0.00808	0.163	200.4	23.1	212.3	0.557	2	628.7	335.3	98.5	58.2	4.1	170
Sparidae	Oblada melanura	10.2	1.1e-08	0.319	316.7	25	221.3	0.576	2	415.6	332.5	77.5	14.8	4.2	170
Sparidae	Oblada melanura	9.3	0.0903	0.117	2.4	25.9	224.4	0.584	2	566.2	328.4	63	24.1	4.2	170
Sparidae	Oblada melanura	12	1.15e-25	0.565	0.5	28.4	232.2	0.604	2	1086.8	347.7	103.9	113.3	4.2	170
Sparidae	Oblada melanura	10	0.227	0.092	129.2	29.5	234.9	0.612	2	1146.3	343.7	41.3	91.1	4.2	170
Sparidae	Oblada melanura	10.3	8.39e-43	0.734	270.4	31.9	240.2	0.63	1	1158.9	341.5	86.7	110.3	3.7	160
Sparidae	Oblada melanura	10	1.92e-06	0.271	192.2	33.2	242.7	0.638	1	1144.9	333.8	56.3	73.7	3.7	160
Sparidae	Oblada melanura	9.6	2.76e-12	0.385	304.4	36.1	247.6	0.657	1	1196	336.6	61	91.9	3.7	160
Sparidae	Oblada melanura	9.7	2.42e-31	0.628	250.4	36.9	248.9	0.662	1	1113.7	333.3	54.1	40.2	3.7	160
Sparidae	Oblada melanura	10.4	0.0101	0.159	325.1	40	253.3	0.682	1	1214.4	332.1	55.6	88.7	3.7	160
Sparidae	Oblada melanura	10.1	0.0283	0.142	81.8	40.8	254.5	0.687	1	1069.9	328.3	56.3	37.1	3.7	160
Sparidae	Oblada melanura	10	0.00917	0.161	42.2	44.9	259.4	0.712	1	1030.5	326	73.3	30.5	2.8	150
Sparidae	Oblada melanura	NA	0.00101	0.197	178.2	48.6	96.8	0.266	3	864.9	350.3	125.7	355.8	1.2	150
Sparidae	Oblada melanura	9.6	4.34e-14	0.416	13.7	38.9	108.6	0.325	3	650.7	11.2	100.5	263.2	2.3	130
Sparidae	Oblada melanura	7.9	0.00131	0.197	313.2	36.4	112.4	0.341	3	551.1	11.5	119	264.6	2.3	130
Sparidae	Oblada melanura	9.7	3.29e-06	0.266	358.9	32.3	119.6	0.368	2	565.4	353.5	101.1	252.5	4.9	100
Sparidae	Oblada melanura	8.5	2.05e-06	0.271	21.7	30.5	123.5	0.381	2	778.5	358.4	85.1	202.9	4.9	100
Sparidae	Oblada melanura	11.2	2.36e-35	0.666	330.9	44	258.4	0.707	1	1196.4	331.1	55.1	42.4	2.8	150
Sparidae	Oblada melanura	9.8	1.08e-51	0.805	357.9	44.6	100.9	0.289	3	763.4	332.9	22.4	226.4	2	120
Sparidae	Oblada melanura	9.7	5.02e-46	0.759	60.5	24	143	0.433	3	1026.4	345.1	36.3	172.3	3.1	150
Sparidae	Spicara smaris	NA	4.67e-20	0.497	225.6	27.2	198.9	0.54	3	2234.9	54	361.7	265.1	4.3	110
Sparidae	Spicara smaris	NA	1.07e-11	0.374	197.5	29.2	211.4	0.57	3	2519	0.4	330.8	264.8	4.3	110
Sparidae	Spicara smaris	NA	0.22	0.1	176.4	54.5	260.3	0.763	3	948	358.4	256.5	270.5	2.5	120
Sparidae	Spicara smaris	12.1	6.71e-11	0.36	238.4	59.3	265.4	0.794	1	997.4	26.9	297.6	272.6	2	100
Sparidae	Spicara smaris	NA	9.88e-22	0.518	69	30.4	138.5	0.405	1	620	1.3	246	254.2	4.3	200
Sparidae	Spicara smaris	12.4	1.4e-06	0.274	253.9	40.4	244.8	0.673	2	1953.2	313.2	273.3	99.9	4.8	180
Sparidae	Spicara smaris	9.4	0.00347	0.18	197.7	32.7	229.9	0.616	5	744.4	332.8	348.9	71.6	1.8	160
Sparidae	Spicara smaris	12.1	5.94e-11	0.362	212.5	28.9	138.3	0.41	5	880.2	344.2	173	282.3	8.4	100
Sparidae	Spicara smaris	11.5	9.95e-07	0.277	194	26.8	146.7	0.431	5	835.4	350.2	206.4	258.6	8.4	100
Sparidae	Spicara smaris	10.9	7.7e-07	0.279	162.9	26.2	149.6	0.438	4	875.7	8.6	221.9	261.4	7.3	100
Sparidae	Spicara smaris	11.8	3.92e-09	0.329	175.2	32.6	125.9	0.376	1	1201.5	326.3	86.1	284.4	3.9	190
Sparidae	Spicara smaris	NA	3.98e-21	0.511	290.9	28.7	223.3	0.591	1	902	346.1	90.1	340	7.7	170
Sparidae	Spicara smaris	12.1	0.908	0.023	272.9	31.8	232.3	0.617	1	731	342.9	107.2	16.2	7.7	170
Sparidae	Spicara smaris	12.4	2.69e-23	0.536	258.3	36	241.2	0.648	3	979.2	348.5	92.5	0.3	6	180
Sparidae	Spicara smaris	12.9	1.01e-09	0.339	357.4	40	247.8	0.675	3	778.3	343.2	119.1	15.3	6	180
Sparidae	Spicara smaris	11	2.05e-05	0.245	99.2	22.6	171.5	0.484	2	770.1	344.6	73	29.9	5.7	180
Sparidae	Spicara smaris	11.9	3.97e-15	0.429	109.9	22.5	185.1	0.509	2	676.4	334.1	83.5	70.4	4.6	190
Sparidae	Spicara smaris	11.4	0.0275	0.143	311.3	23.3	198.4	0.533	2	689	326.2	109	78.6	4.6	190
Sparidae	Spicara smaris	11.8	1.13e-08	0.32	177.2	32.3	124.5	0.375	2	1473.1	341.4	132.5	121.8	2.2	110
Sparidae	Spicara smaris	12.9	7.14e-41	0.717	133.6	29	133.1	0.401	2	1632.5	337.6	120.2	126.3	2.2	110
Sparidae	Spicara smaris	13.2	5.12e-07	0.283	184.2	26.2	143	0.426	2	1782.7	335.5	90.9	132.1	2.2	110
Sparidae	Spicara smaris	NA	3.93e-06	0.263	213.5	26.4	171.4	0.481	3	1353.2	24.3	336.9	260	3.5	110
Sparidae	Spicara smaris	11.4	3.44e-15	0.43	185.2	23.7	203.3	0.543	3	2270.1	331.2	96.7	115.9	2.7	130
Sparidae	Spicara smaris	12.6	0.000355	0.21	224.8	34.3	239.8	0.639	5	1558.6	345.7	185.2	120	7.1	80
Sparidae	Spicara smaris	12.4	1.76e-11	0.371	209.3	42.1	252.4	0.691	5	1927.7	343.4	152.3	125.7	7.1	80
Sparidae	Spicara smaris	11.3	2.66e-09	0.331	84.3	50.5	262.3	0.743	7	2228.3	339.9	98.7	121.2	7.1	90
Sparidae	Spicara smaris	9.3	9.74e-11	0.359	291.7	54.6	266.7	0.769	7	2314.1	339.8	61.4	133.4	7.1	90
Sparidae	Spicara smaris	12.1	1.32e-39	0.705	126.2	39	111.8	0.328	5	1146.7	338.3	138.6	235.3	2.6	160
Sparidae	Spicara smaris	11.9	2.63e-06	0.267	83.4	31.2	126.6	0.383	6	1234.4	351.5	105.3	239.6	3.5	180
Sparidae	Spicara smaris	9.8	2.37e-45	0.756	192.3	26.6	140.7	0.421	6	1305.6	3.3	102.7	239.8	3.5	180
Sparidae	Spicara smaris	10.8	3.58e-46	0.762	206.9	24.2	152.4	0.448	6	1342.1	352.8	88.9	246.2	3.2	180
Sparidae	Spicara smaris	12	1.88e-35	0.667	196.3	22.6	166.9	0.476	6	1358.5	358.7	73.7	238.1	3.2	180
Sparidae	Spicara smaris	10.7	2.59e-45	0.753	214.7	25.5	214.8	0.567	6	881	350.7	103.1	257.4	2.8	140
Sparidae	Spicara smaris	11.3	0.00104	0.197	102.3	28.4	225.8	0.594	6	880.1	359.8	58.9	250.9	2.9	140
Sparidae	Spicara smaris	12.6	2.19e-08	0.313	205.5	42.4	253	0.693	6	1004.1	5.7	74.6	206.4	3.2	110
Sparidae	Spicara smaris	13.9	0.00108	0.195	114.5	48.3	260.2	0.73	6	1142.7	349.7	82	188.5	4.3	90
Sparidae	Spicara smaris	12.8	1.8e-08	0.315	163.4	61.9	273.8	0.813	6	1486.7	359	52.2	182.6	2.2	110
Sparidae	Spondyliosoma cantharus	11.8	0.00218	0.26	155.7	50.9	254.8	0.738	7	1257.9	319.3	267.5	69.9	8.1	210
Sparidae	Spondyliosoma cantharus	NA	3.28e-52	0.812	219.2	26.6	157.9	0.453	1	1205.2	342.6	297.8	251.5	4.4	190
Sparidae	Spondyliosoma cantharus	11.7	2.28e-25	0.561	57.9	25.9	163.9	0.466	1	1099.1	344.9	329.9	255.1	4.4	190
Sparidae	Spondyliosoma cantharus	13.9	2.71e-44	0.802	196.2	25.2	173.8	0.487	1	1200.7	358.9	317.9	258.3	4.4	190
Sparidae	Spondyliosoma cantharus	13.9	8.64e-41	0.72	204.6	25.2	177.3	0.494	1	1095.3	3.8	345.9	262.6	4.4	190
Sparidae	Spondyliosoma cantharus	13.9	2.85e-11	0.367	166.3	25.6	192.2	0.524	1	1079.5	11.4	398.3	271.4	3.5	180
Sparidae	Spondyliosoma cantharus	11.9	9.2e-23	0.531	75	26.7	155	0.447	1	799.5	30.4	285.4	267	4.6	200
Sparidae	Spondyliosoma cantharus	12.6	1.18e-27	0.587	281.5	37.2	239.3	0.65	2	1605.7	321.3	260.7	99.1	4.8	180
Sparidae	Spondyliosoma cantharus	12.9	1.57e-55	0.837	113.6	41.7	246.8	0.682	2	1987.4	310.4	260.8	100	4.8	180
